# Supplementary material for: Comparison of mitral valve repair vs. replacement for mitral valve regurgitation
Source: Eur Heart J Qual Care Clin Outcomes. 2025 Jan 7;11(5):587–603. doi: 10.1093/ehjqcco/qcae108 (PMC12342954; doi:10.1093/ehjqcco/qcae108)
Supplement: qcae108_Supplemental_Files [file qcae108_supplemental_files.zip]

Archive with 5 entries (5 files):
- Figure 1.pdf
- Figure 2.pdf
- Figure 3.pdf
- Figure 4.pdf
- Figure 5.pdf
